# Supplementary material for: Bridging the Gap Between Validation and Implementation of Non-Animal Veterinary Vaccine Potency Testing Methods
Source: Animals (Basel). 2011 Nov 29;1(4):414–32. doi: 10.3390/ani1040414 (PMC4513470; doi:10.3390/ani1040414)
Supplement: Supplementary File 1 [file animals-01-00414-s001.zip]

Archive with 15 entries (14 files):
- supplementary materials/
- supplementary materials/23 PETA erysipelas.pdf
- supplementary materials/24 CVB erysipelas.pdf
- supplementary materials/25 CVB notice 09-20 erysipelas.pdf
- supplementary materials/26 USDA complaint leptospirosis.pdf
- supplementary materials/27 USDA complaint results leptospirosis.pdf
- supplementary materials/28 CVB clostridials.pdf
- supplementary materials/29 CVB clostridials and ascites.pdf
- supplementary materials/31 CVB Newcastle disease.pdf
- supplementary materials/35 VMD TABST.pdf
- supplementary materials/36 UK DfEFR TABST.pdf
- supplementary materials/37 HO TABST.pdf
- supplementary materials/38 HO TABST.pdf
- supplementary materials/39 USDA LPA erysipelas.pdf
- supplementary materials/40 USDA LPA erysipelas.pdf
